# Supplementary material for: Towards a More Efficient Breast Cancer Therapy Using Active Human Cell Membrane-Coated Metal–Organic Frameworks
Source: Nanomaterials (Basel). 2024 Apr 30;14(9):784. doi: 10.3390/nano14090784 (PMC11085653; doi:10.3390/nano14090784)
Supplement: Supplementary file 1 [file nanomaterials-14-00784-s001.zip]

Archive with 1 entries (1 files):
- nanomaterials-2981197-supplementary.pdf
